# Supplementary material for: Environmental Effects on Bacterial Community Assembly in Arid and Semi-Arid Grasslands
Source: Microorganisms. 2025 Aug 19;13(8):1934. doi: 10.3390/microorganisms13081934 (PMC12388656; doi:10.3390/microorganisms13081934)
Supplement: Supplementary file 1 [file microorganisms-13-01934-s001.zip]

Archive with 1 entries (1 files):
- microorganisms-3804611-supplementary.pdf
